# Supplementary material for: Selectivity of Lewy body protein interactions along the aggregation pathway of α-synuclein
Source: Commun Biol. 2021 Sep 23;4:1124. doi: 10.1038/s42003-021-02624-x (PMC8460662; doi:10.1038/s42003-021-02624-x)
Supplement: Supplementary file 4 — Supplementary Data [file 42003_2021_2624_MOESM4_ESM.xlsx]

## Sheet: FIG2 - ALPHASCREEN
RAW DATA ALPHAsCREEN ASSAY																									Biological Replicate #1														Biological Replicate #3
Biological Replicate #1							Biological Replicate #2							Biological Replicate #3
	Protein dilution							Protein dilution							Protein dilution							MEAN
	1	2	3	4	max			1	2	3	4	MAX			1	2	3	4	Max
BTRC	175.074	382.438	357.802	269.917	382.438		BTRC	164.49	578.105	403.386	233	578.105		BTRC	156.49	292.105	168.386	366	366		BTRC	442.181
CAMK2B	99.0736	363.938	52.3023	120.167	363.938		CAMK2B	137.49	435.438	459.052	233.333	459.052		CAMK2B	218.824	324.105	170.052	226.667	324.105		CAMK2B	382.365
CSNK2A1	63.0736	130.938	139.552	100.417	139.552		CSNK2A1	159.824	426.771	461.386	297.333	461.386		CSNK2A1	205.157	230.771	228.052	362.667	362.667		CSNK2A1	321.202
CSNK2A2	79.5736	236.938	106.802	138.417	236.938		CSNK2A2	156.824	345.105	253.386	319	345.105		CSNK2A2	281.49	333.105	235.719	317.667	333.105		CSNK2A2	305.049
CCNB1	266.574	303.188	127.052	39.1667	303.188		CCNB1	125.157	525.771	321.386	233.333	525.771		CCNB1	314.157	293.105	167.386	241.333	314.157		CCNB1	381.039
CDK5R1	324.074	147.188	270.302	30.6667	324.074		CDK5R1	197.49	394.105	294.052	272	394.105		CDK5R1	227.157	235.105	190.719	233	235.105		CDK5R1	317.761
CHAT	61.0736	101.688	123.802	110.667	123.802		CHAT	107.824	249.105	178.052	244.667	249.105		CHAT	194.824	224.771	333.386	222.667	333.386		CHAT	235.431
CLU	100.574	131.938	218.552	72.1667	218.552		CLU	145.49	283.438	282.719	181.333	283.438		CLU	222.824	242.771	175.719	223.667	242.771		CLU	248.254
CRYAB	156.574	211.688	96.0523	107.167	211.688		CRYAB	125.157	240.438	127.052	182	240.438		CRYAB	252.49	226.105	134.386	206.333	252.49		CRYAB	234.872
CYCS	242.074	256.938	118.802	133.417	256.938		CYCS	50.1569	246.771	122.052	74.3333	246.771		CYCS	259.824	326.771	208.052	184.667	326.771		CYCS	276.827
DNAJB1	189.574	369.438	143.552	114.167	369.438		DNAJB1	183.824	325.438	159.719	154.333	325.438		DNAJB1	198.157	253.105	132.719	256.333	256.333		DNAJB1	317.07
DNAJB6	177.574	513.188	137.552	88.1667	513.188		DNAJB6	519.49	448.105	226.386	256.667	519.49		DNAJB6	280.49	285.771	217.386	234	285.771		DNAJB6	439.483
FGF2	442.824	678.938	434.302	374.417	678.938		FGF2	120.49	454.771	212.719	204.667	454.771		FGF2	194.157	391.105	244.719	229.667	391.105		FGF2	508.271
FOXO3	131.824	515.938	414.552	477.417	515.938		FOXO3	154.49	423.771	337.052	147.667	423.771		FOXO3	299.157	442.105	308.052	425.667	442.105		FOXO3	460.605
GABARAP	186.824	569.938	381.552	322.167	569.938		GABARAP	258.49	462.105	309.386	172.333	462.105		GABARAP	247.824	367.438	281.052	490	490		GABARAP	507.348
GABARAPL1	264.824	590.438	286.802	222.417	590.438		GABARAPL1	211.49	367.771	216.719	143.667	367.771		GABARAPL1	239.49	417.771	414.719	400	417.771		GABARAPL1	458.66
GABARAPL2	145.574	510.188	252.052	164.417	510.188		GABARAPL2	243.824	590.438	309.052	66.6667	590.438		GABARAPL2	438.824	469.438	490.386	357	490.386		GABARAPL2	530.337
GADPH	292.074	684.938	466.052	140.417	684.938		GADPH	218.157	365.105	281.386	140	365.105		GADPH	231.49	467.438	498.052	271.333	498.052		GADPH	516.032
GBA	227.574	606.938	261.302	112.167	606.938		GBA	302.157	396.771	243.386	396.667	396.771		GBA	243.157	339.105	562.052	377	562.052		GBA	521.921
GRK5	297.074	930.188	915.302	739.167	930.188		GRK5	353.824	829.438	250.719	273.333	829.438		GRK5	181.824	742.438	1181.72	729.333	1181.72		GRK5	980.448
GSN	260.824	544.688	607.302	114.167	607.302		GSN	162.157	277.438	223.386	219.667	277.438		GSN	236.157	400.771	342.052	598	598		GSN	494.247
HDAC6	124.324	464.438	207.052	10.6667	464.438		HDAC6	166.157	409.771	227.052	233.667	409.771		HDAC6	185.157	405.105	292.052	426.667	426.667		HDAC6	433.625
HMOX1	131.824	423.188	161.302	117.917	423.188		HMOX1	102.824	258.438	110.052	25.3333	258.438		HMOX1	193.157	373.438	163.386	225.667	373.438		HMOX1	351.688
HSC70	134.574	581.938	164.052	110.667	581.938		HSC70	69.8236	361.771	67.0523	0	361.771		HSC70	225.157	460.438	251.386	315.667	460.438		HSC70	468.049
HSP90	159.824	444.188	226.052	172.167	444.188		HSP90	106.49	310.771	150.719	157.333	310.771		HSP90	308.824	489.771	334.052	313.333	489.771		HSP90	414.91
HSPA1A	218.574	485.438	250.302	184.917	485.438		HSPA1A	177.157	286.771	100.386	64	286.771		HSPA1A	370.49	641.105	495.052	769.667	769.667		HSPA1A	513.959
HSPB1	142.324	499.438	316.552	288.417	499.438		HSPB1	301.49	422.771	125.719	162	422.771		HSPB1	180.49	437.105	301.386	360.333	437.105		HSPB1	453.105
HSPD1	207.574	615.188	583.052	545.917	615.188		HSPD1	192.824	253.188	140.302	146.667	253.188		HSPD1	134.157	297.105	46.3856	499.333	499.333		HSPD1	455.903
HSPH1	174.074	546.938	517.052	155.917	546.938		HSPH1	189.324	321.688	123.802	145.917	321.688		HSPH1	196.49	498.105	122.052	555.333	555.333		HSPH1	474.653
IGHG1	88.0736	441.438	353.802	46.4167	441.438		IGHG1	251.824	264.188	187.802	37.4167	264.188		IGHG1	205.157	482.771	239.386	297	482.771		IGHG1	396.132
MAP1LC3B	155.574	487.938	487.802	132.667	487.938		MAP1LC3B	351.074	294.188	249.802	113.917	351.074		MAP1LC3B	276.824	497.771	218.386	198.333	497.771		MAP1LC3B	445.594
MAPK1	98.3236	759.188	761.802	464.417	761.802		MAPK1	226.574	633.938	280.802	46.1667	633.938		MAPK1	446.157	964.771	1232.72	660.333	1232.72		MAPK1	876.153
MAPK3	98.5736	264.438	445.052	163.417	445.052		MAPK3	317.824	429.938	320.052	388.417	429.938		MAPK3	354.157	343.771	444.052	725.667	725.667		MAPK3	533.552
MAPK8	85.3236	353.688	526.802	292.667	526.802		MAPK8	420.574	351.438	208.802	118.417	420.574		MAPK8	92.1569	296.438	224.719	604.667	604.667		MAPK8	517.348
MAPT	57.0736	296.688	324.052	202.917	324.052		MAPT	368.824	399.188	201.802	266.167	399.188		MAPT	131.157	312.438	231.719	550.333	550.333		MAPT	424.525
NBR1	376.074	398.938	336.052	188.917	398.938		NBR1	337.824	290.938	151.552	192.167	337.824		NBR1	162.157	283.438	335.386	623.667	623.667		NBR1	453.476
NEDD8	403.074	360.438	546.802	164.917	546.802		NEDD8	356.824	286.938	148.052	154.417	356.824		NEDD8	263.49	440.438	299.719	444.333	444.333		NEDD8	449.32			Average Max Luminescence Values - AlphaScreen Assay
NFKB1A	262.574	407.438	414.052	128.667	414.052		NFKB1A	267.824	303.938	92.3023	113.167	303.938		NFKB1A	198.157	486.771	321.052	702	702		NFKB1A	473.33
NUB1	20.4903	402.771	324.052	320.667	402.771		NUB1	202.324	227.188	145.302	237.167	237.167		NUB1	163.49	237.771	92.3856	168.333	237.771		NUB1	292.57
PARK2	162.824	485.438	303.719	95.6667	485.438		PARK2	167.574	316.688	202.802	227.917	316.688		PARK2	195.49	280.771	162.719	118.667	280.771		PARK2	360.966
PARK7	57.8236	432.771	115.719	97.3333	432.771		PARK7	270.824	390.188	505.802	1.16667	505.802		PARK7	205.824	408.771	229.052	228.333	408.771		PARK7	449.115
PIN1	68.4903	447.771	312.052	235.667	447.771		PIN1	153.074	283.188	272.802	321.167	321.167		PIN1	210.49	521.438	198.386	325	521.438		PIN1	430.125
PINK1	200.49	375.771	182.386	62.6667	375.771		PINK1	164.574	366.938	311.802	226.167	366.938		PINK1	162.157	451.105	254.052	180.333	451.105		PINK1	397.938
PLCD1	258.157	339.438	229.719	98.3333	339.438		PLCD1	149.324	320.188	254.302	206.917	320.188		PLCD1	289.49	490.105	267.386	125.333	490.105		PLCD1	383.244
PSMC6	85.4903	321.105	160.386	69	321.105		PSMC6	346.324	333.188	187.802	57.9167	346.324		PSMC6	359.157	391.105	279.052	144	391.105		PSMC6	352.844
PSME1	213.157	1245.77	268.052	174	1245.77		PSME1	349.324	764.688	431.552	206.667	764.688		PSME1	527.157	591.105	655.386	476	655.386		PSME1	888.615
VPS26B	328.824	423.105	166.386	152.667	423.105		VPS26B	196.824	292.438	311.802	281.417	311.802		VPS26B	302.157	367.771	324.719	146	367.771		VPS26B	367.559
RBX1	93.4903	528.105	267.719	8	528.105		RBX1	142.324	322.938	207.302	186.417	322.938		RBX1	382.157	329.771	181.719	172	382.157		RBX1	411.067
SEPO4	66.1569	373.105	232.719	72.6667	373.105		SEPO4	221.574	369.438	306.052	348.417	369.438		SEPO4	327.157	318.438	254.719	89.3333	327.157		SEPO4	356.567
SIAH1	110.157	427.105	245.719	66	427.105		SIAH1	242.074	323.438	328.052	157.167	328.052		SIAH1	463.824	344.105	145.386	213	463.824		SIAH1	406.327
SLC18A2	47.1569	417.105	192.052	95	417.105		SLC18A2	349.574	284.438	275.802	54.4167	349.574		SLC18A2	601.824	294.105	228.719	41	601.824		SLC18A2	456.167
SNCA	127.824	537.438	123.719	20.6667	537.438		SNCA	204.074	710.438	342.302	169.167	710.438		SNCA	379.157	608.105	281.386	215.333	608.105		SNCA	618.66
SNCAIP	184.49	242.105	148.052	-20.3333	242.105		SNCAIP	89.8236	276.688	208.802	132.167	276.688		SNCAIP	447.49	366.105	323.719	342.667	447.49		SNCAIP	322.094
SOD1	138.157	318.771	167.386	93.6667	318.771		SOD1	97.8236	245.688	177.802	8.91667	245.688		SOD1	498.157	222.105	200.386	97.6667	498.157		SOD1	354.205
SOD2	117.157	515.438	349.386	143.667	515.438		SOD2	262.824	447.688	344.802	284.167	447.688		SOD2	150.49	226.771	115.719	48	226.771		SOD2	396.632
SYP	87.4903	565.438	278.386	49	565.438		SYP	141.074	396.688	262.802	327.917	396.688		SYP	86.1569	205.438	95.719	157	205.438		SYP	389.188
SYT11	160.49	510.105	220.052	-83.6667	510.105		SYT11	244.324	365.188	329.802	301.167	365.188		SYT11	53.4903	186.105	89.0523	26.6667	186.105		SYT11	353.799
TGM2	32.8236	397.105	195.719	-113.333	397.105		TGM2	204.074	474.438	286.552	392.167	474.438		TGM2	107.824	321.771	144.386	100.667	321.771		TGM2	397.771
TOR1A	92.4903	452.771	231.052	107	452.771		TOR1A	203.574	462.438	299.552	354.917	462.438		TOR1A	97.4903	279.771	52.3856	204.667	279.771		TOR1A	398.327
TPM1	90.1569	510.105	206.052	83.6667	510.105		TPM1	148.074	437.938	260.302	305.917	437.938		TPM1	141.157	255.438	106.052	122.333	255.438		TPM1	401.16
TRAF6	69.8236	603.105	389.386	67	603.105		TRAF6	152.324	467.438	319.052	257.167	467.438		TRAF6	229.49	632.438	435.719	494.333	632.438		TRAF6	567.66
TUBG1	-4.50972	296.438	162.719	29.6667	296.438		TUBG1	224.074	512.188	257.052	422.667	512.188		TUBG1	302.157	215.771	156.386	204	302.157		TUBG1	370.261
UBA1	84.4903	349.771	246.719	13.6667	349.771		UBA1	166.324	465.188	450.552	270.167	465.188		UBA1	252.49	219.771	157.052	289.667	289.667		UBA1	368.209
UCHL1	189.157	397.771	259.719	50.3333	397.771		UCHL1	165.824	532.438	392.052	189.417	532.438		UCHL1	370.49	240.438	85.0523	-35	370.49		UCHL1	433.567
YWHAG	300	349.438	250.719	16.6667	349.438		YWHAG	137.824	553.938	294.802	356.167	553.938		YWHAG	386.824	304.105	161.719	300	386.824		YWHAG	430.067
YWHAH	165.157	415.438	241.052	5	415.438		YWHAH	165.824	444.188	209.302	418.417	444.188		YWHAH	322.49	339.105	167.052	398	398		YWHAH	419.209
GFP	121.24	191.855	181.747	102.667	191.855		GFP	132.574	242.188	255.052	267.917	267.917		GFP	178.157	245.105	214.052	211	245.105		GFP	234.959

## Sheet: FIG3 - OLIGOMERS Q VALUES
THE INTERACTOME OF A30P/G51D/A53T OLIGOMERS OF ALPHA-SYNUCLEIN
Q VALUES AND EXPRESSION LEVELS RAW DATA																									Q VALUES AND EXPRESSION LEVELS AVERAGES
																												A30P	G51D	A53T
																										BTRC	Q	0.13946	0.181763	0.212541
			1ST EXPERIMENT			2ND EXPERIMENT			3RD EXPERIMENT			4TH EXPERIMENT			5TH EXPERIMENT			6TH EXPERIMENT			7TH EXPERIMENT						Exp	1413.05	1348.13	1326.74
			A30P	G51D	A53T	A30P	G51D	A53T	A30P	G51D	A53T	A30P	G51D	A53T	A30P	G51D	A53T	A30P	G51D	A53T	A30P	G51D	A53T			CAMK2B	Q	0.0839119	0.119935	0.103996
	BTRC	Q	0.133333	0.177419	0.194805	0.145511	0.117871	0.258993	0.139535	0.25	0.183824																Exp	1868.23	2412.53	2203.56
		Exp	1615.23	1608.36	1466.98	761.52	977.51	967.35	1862.4	1458.51	1545.89															CCNB1	Q	0.169021	0.188947	0.236028
	CAMK2B	Q		0.0571956	0.0530165	0.113208	0.096463	0.106098	0.0909091	0.274691	0.107034	0.047619	0.0970874	0.149837													Exp	2876.5	2439.9	1979.64
		Exp		1291.04	1357.63	1644.1	2706.28	2237.34	1540.36	1018.63	2183.98	2420.24	3153.08	3035.29												CDK5R1	Q	0.0725223	0.119151	0.162548
	CCNB1	Q		0.222222	0.185596	0.0705394	0.243243	0.197318	0.318182	0.205128	0.295302	0.118343	0.154362	0.265896													Exp	1901.32	1728.27	1572.93
		Exp		2589.96	2539.1	2644.75	2131.2	2347.49	2439.56	1540.67	1328.57	3545.2	2792.52	1703.39												CHAT	Q	0.0691509	0.103474	0.0961963
	CDK5R1	Q		0.086039	0.155807	0.044586	0.213483	0.211656	0.0882353	0.115385	0.129353	0.0847458	0.1	0.153374													Exp	2558.39	2303.65	2262.82
		Exp		2038.95	1741.54	3099.62	1728.34	1229.94	1135.6	1045.56	999.85	1468.73	1852.26	2320.41												CLU	Q	0.113095	0.216145	0.188035
	CHAT	Q		0.081448	0.0966057	0.0904836	0.169492	0.0782123	0.0701754	0.114583	0.125	0.0467938	0.0851064	0.0849673													Exp	842.84	1012.79	1180.02
		Exp		2733.45	2913.82	2787.66	2693.46	2563.35	2424.84	1992.31	1608.22	2462.67	2134.22	1965.88												CRYAB	Q	0.304183	0.372649	0.391609
	CLU	Q		0.12529	0.199405	0.0433145	0.263889	0.177515	0.085443	0.107692	0.142857	0.210526	0.266667	0.232365													Exp	2534.18	2574.4	2436.58
		Exp		1485.25	1397.75	893.93	824.06	1251.85	709.91	748.67	992.53	924.68	1006.25	1077.95												CSNK2A1	Q	0.0908621	0.156877	0.181679
	CRYAB	Q		0.256637	0.302491	0.276596	0.322034	0.362319	0.2125	0.252336	0.351254	0.365079	0.409639	0.380435	0.225564	0.548387	0.52381	0.441176	0.372881	0.429348							Exp	1550.09	1315.48	1160.5
		Exp		3492.45	3158.46	2982.43	2507.29	2533.11	2234.08	2155.81	2192.28	2215.16	2797.84	1525.37	2644.76	1503.38	2550.87	2594.46	2542.73	2659.36						CSNK2A2	Q	0.109814	0.110525	0.097226
	CSNK2A1	Q	0.12	0.0941828	0.12963	0.0547945	0.162162	0.206452	0.0977918	0.214286	0.208955																Exp	2188.58	2003.59	2047.44
		Exp	1462.15	1460.39	1243.7	712.7	948.03	977.13	2475.43	1538.03	1260.68															CYC5	Q	0.105237	0.143306	0.181703
	CSNK2A2	Q	0.0983607	0.0957854	0.106101	0.0829346	0.0718563	0.0703812	0.148148	0.163934	0.115196																Exp	1877.35	2257.87	2822.25
		Exp	2534.73	2575.25	2264.26	1221.13	1507.35	1448.98	2809.88	1928.16	2429.08															DNAJB1	Q	0.0895546	0.125823	0.12222
	CYC5	Q		0.150794	0.159223	0.0792683			0.0606061	0.124138	0.194492	0.136364	0.160256	0.176334	0.13913	0.171053	0.166113	0.135593	0.106061	0.176344	0.0804598	0.113636	0.217712				Exp	2616.13	2758.68	2350.95
		Exp		4385.81	4249.17	1791.23			1962.88	1927.56	2411.11	2241.13	1349.65	3396.99	1823.7	2355.32	1990.1	1441.44	2691.9	2304.94	2003.71	2653.39	2581.19			DNAJB6	Q	0.111671	0.103987	0.105828
	DNAJB1	Q	0.0869565	0.1875	0.1	0.136424	0.174312	0.155367	0.0775862	0.217105	0.114379	0.0572519	0.0586735	0.119134													Exp	1150.09	1467.5	1637.78
		Exp	771.74	1441.94	1119.29	3412.07	3685.24	2858.05	3340.18	1505.42	2599.17	2940.53	3306.5	2827.3												FGF2	Q	0.0540331	0.0785865	0.0541339
	DNAJB6	Q		0.112392	0.103022	0.112319	0.107492	0.129534	0.0871795	0.181818	0.0808679	0.135514	0.0740741	0.10989													Exp	3016.49	3433.13	3583.83
		Exp		1872.33	2018.25	1317.55	2135.41	2112.3	910.78	438.09	1227.72	1221.93	1453.05	1192.83												FOXO3	Q	0.0942238	0.0496395	0.0430117
	FGF2	Q		0.118534	0.0502618	0.0488722	0.118227	0.0467405	0.0473588	0.0563798	0.0722543	0.0658683	0.0594595	0.0472792													Exp	1028.19	1207.68	1331.99
		Exp		4156.84	4375.79	4525.44	4228.39	5098.36	1135.67	1321.59	1265.35	3388.35	3630.66	3595.82												GABARAP	Q	0.375889	0.380865	0.337785
	FOXO3	Q		0.0417457	0.0402477	0.0343348	0.0813953	0.0507317	0.0538922	0.0934579	0.0264228	0.194444	0.0270793	0.0546448													Exp	3618.51	2985.29	2785.88
		Exp		1484.46	1410.03	1233.36	1548.64	1376.44	795.41	539.22	1384.44	1055.8	1224.59	1157.07												GABARAPL1	Q	0.228164	0.385436	0.370046
	GABARAP	Q		0.36	0.329843	0.444444	0.534884	0.365571	0.363636	0.265306	0.345992	0.319588	0.375	0.309735													Exp	1354.39	1819.38	2349.83
		Exp		3114.74	4197.97	3321.08	3369.64	3031.23	3234.96	1905.83	1785.45	4299.48	3173.85	2128.88												GABARAPL2	Q	0.473853	0.467656	0.323475
	GABARAPL1	Q		0.3625	0.292135	0.205882	0.358621	0.386364	0.205882	0.358621	0.386364	0.272727	0.410959	0.415323													Exp	2780.84	2560.57	2342.52
		Exp		3511.1	3056.82	1474.9	2265.7	2646.8	1474.9	2265.7	2646.8	1113.36	957.93	1048.88												GAPDH	Q	0.0650441	0.0483835	0.060185
	GABARAPL2	Q		0.493333	0.293506	0.414894	0.473684	0.395644	0.34	0.263158	0.328889	0.666667	0.525253	0.275862													Exp	1924.5	1713.89	1904.29
		Exp		3204.07	3524.14	4023.18	3218.73	3431.24	2000.84	1871.15	1109.1	2318.49	2356.48	1305.62												GBA	Q	0.0980216	0.121862	0.173261
	GAPDH	Q		0.0688073	0.0443906	0.0426829	0.0336134	0.0754098	0.0743243	0.0626058	0.0509915	0.078125	0.0417582	0.0699482													Exp	1871.14	1504.96	1871.45
		Exp		2202.72	2528.74	1714.38	1296.6	1708.1	1337.34	1202.63	1253.8	2721.77	1860.46	2126.53												GFP	Q	0.0492293	0.0492472	0.0273705
	GBA	Q		0.0829694	0.109635	0.0609137	0.111111	0.0521042	0.137097	0.165975	0.283019	0.0575296	0.104839	0.166667	0.142857	0.162393	0.189542	0.0917108	0.137931	0.238596							Exp	4210	3851.04	4274.68
		Exp		1803.84	1902.42	1140.21	885.67	1281.64	1859.37	1913.78	1342.32	1948.56	1143.56	2101.45	1680.8	2156.27	2243.58	2726.75	1849.42	2357.3						GRK5	Q	0.0893008	0.0936193	0.103436
	GFP	Q		0.0219298	0.0225847		0.0201342	0.0132325		0.0158172	0.0193424		0.00465983	0.0155587		0.0296846	0.00275735		0.0351562	0.025974		0.0233161	0				Exp	2570.25	2383.15	2722.51
		Exp		2604.01	2273.91		4210.31	4874.15		3918.49	4623.91		2413.02	3611.67		2809.73	2925.24		2906.69	2162.4		3572.09	3857.33			GSN	Q	0.179361	0.345992	0.287727
	GRK5	Q		0.0930233	0.0949367	0.0540541	0.116505	0.105368	0.0854701	0.204819	0.107955	0.128378	0.0491228	0.105485													Exp	548.117	544.598	723.787
		Exp		2982.63	2972.34	2672.13	2817.92	2486.18	2869.13	1124.52	1899.62	2169.49	2457.95	3531.9												HDAC6	Q	0.108332	0.331069	0.250488
	GSN	Q		0.255319	0.290541	0.107595	0.252252	0.294776	0.170213	0.19	0.297297	0.260274	0.459459	0.268293													Exp	1650.99	2537.37	2473.61
		Exp		977.64	984.64	757.97	560.36	928.71	462.96	415.2	424.1	423.42	438.13	557.7												HMOX1	Q	0.1426	0.138958	0.181362
	HDAC6	Q		0.363636	0.216359	0.106796			0.0949074	0.351351	0.284519	0.142424	0.3	0.27686	0.0892019	0.371429	0.224215										Exp	2579.74	3080.03	3059.86
		Exp		4587.61	4478.6	1731.83			1844.91	1958.89	1603.91	1783.04	2161.59	2039.49	1244.19	2192.95	1772.42									HSP90	Q	0.0772356	0.0982601	0.147236
	HMOX1	Q		0.0881696	0.148664	0.119803	0.0915444	0.176072	0.153846	0.161602	0.158594	0.15415	0.164144	0.242119													Exp	1711.13	1624.55	1550.75
		Exp		2596.36	2850.38	2236.05	3727.51	2514.22	2387.05	1657.94	3282.51	3116.13	3499.45	3592.33												HSPA1A	Q	0.0579282	0.28869	0.0636835
	HSP90	Q		0.111984	0.106796	0.0718954	0.0828402	0.111639	0.062724	0.169492	0.219858	0.0970874	0.0750816	0.150649													Exp	1604.98	1526.61	2132.34
		Exp		976.01	1281.77	972.62	1121.77	907.77	2446.46	854.2	1243.06	1714.31	2265.11	2770.4												HSPB1	Q	0.13842	0.107144	0.195629
	HSPA1A	Q		0.0697674	0.0570071	0.0640704	0.0866142	0.0626223	0.027027	0.0757576	0.0761421	0.0826873	0.5	0.0589623													Exp	1685.82	2130.87	2470.96
		Exp		2209.69	2307.27	2584.93	1939.61	3056.52	882.24	995.53	1314.28	1347.78	1338.27	1851.3												HSPD1	Q	0.130626	0.120609	0.217406
	HSPB1	Q		0.3125	0.0748156	0.0721649	0.153846	0.182927	0.0514286	0.0379041	0.296703	0.291667	0.0462046	0.22807													Exp	1326.05	1461.62	1710.66
		Exp		2740.37	3089.27	2808.59	2973.39	3311.8	946.61	1574.55	1768.45	1302.26	1832.3	1714.34												HSPH1	Q	0.0964217	0.137614	0.0936675
	HSPD1	Q		0.125581	0.187675	0.175824	0.156566	0.195312	0.0854271	0.0796813	0.269231																Exp	713.553	942.826	892.19
		Exp		1726.96	1739.29	1982.18	2014.19	2356.75	669.92	643.7	1035.95															IGHG1	Q	0.135102	0.198387	0.237768
	HSPH1	Q		0.0137174	0.0775862	0.0249633	0.0358744	0.103261	0.0222222	0	0.0377095	0.116279	0.288889	0.191781	0.222222	0.0470383	0.058										Exp	1463.33	1268.78	1294.78
		Exp		1243.47	972.55	768.84	698.15	705.16	459.27	432.16	530.3	843.85	1149.25	1459.28	782.25	778.25	793.66									MAP1LC3B	Q	0.287085	0.417325	0.283298
	IGHG1	Q	0.232143	0.246377	0.26943	0.101235	0.0698324	0.17757	0.135135	0.0846395	0.311765	0.0718954	0.263158	0.192308													Exp	2764.14	2377.24	2975.26
		Exp	1945.07	1913.44	1712.44	1043.33	1038.9	1270.26	1470.72	1328.59	1193.11	1394.21	1110.59	1003.32												MAPK1	Q	0.120869	0.240953	0.177996
	MAP1LC3B	Q		0.28	0.246231	0.228571	0.571429	0.299213	0.24	0.307692	0.321429	0.392683	0.448276	0.266319													Exp	1683.51	1434.37	1587.03
		Exp		2950.76	4197.38	2823.95	1982.31	2131.94	1910.18	1808.76	2009.63	3558.3	2507.21	3562.08												MAPK3	Q	0.0685066	0.0661462	0.0681652
	MAPK1	Q		0.222222	0.162602	0.119497	0.269231	0.182879	0.0945946	0.144578	0.136201	0.148515	0.269896	0.230303													Exp	2116.85	1542.93	2087.18
		Exp		2104.25	2149.8	2095.96	2044.42	1806	1410.7	1130.96	1480.78	1543.88	1108.86	911.55												MAPK8	Q	0.142155	0.244878	0.19493
	MAPK3	Q		0.0547753	0.0677419	0.0529557	0.0706941	0.0616319	0.0564103	0.0532258	0.0825336	0.0961538	0.0727273	0.0607533													Exp	1147.31	998.807	1189.53
		Exp		2277.48	2323.09	2791.42	1865.3	2382.3	2022.71	1271.37	1924.38	1536.42	1281.15	1718.93												MAPT	Q	0.0645155	0.0646332	0.0585511
	MAPK8	Q		0.16129	0.155131	0.0691489	0.23741	0.178241	0.146789	0.139535	0.253112	0.210526	0.310345	0.193237													Exp	2320.8	2179.78	2202.5
		Exp		1925.55	2247.29	1552.66	1356.58	1534.67	986.22	656.88	575.81	903.04	684.61	400.35												NBR1	Q	0.125774	0.125825	0.221462
	MAPT	Q		0.0321101	0.0664011		0.041958	0.0657371	0.0429185	0.0538642	0.0498866	0.0624204	0.0821429	0.0405405	0.0859375	0.0504202	0.0726496	0.02836	0.0725806	0.0562771	0.102941	0.0843373	0.0583658				Exp	1166.41	904.115	1103.76
		Exp		1870.24	2373.68		4072.29	3654.23	2995.98	2759.29	2808.38	2578.83	2160.65	2594.35	1500.12	780.39	827.95	3534.01	2464.91	2467.14	995.05	1188.95	691.77			NEDD8	Q	0.101531	0.120386	0.159445
	NBR1	Q		0.149206	0.243346	0.117816	0.124352	0.246781	0.136882	0.132075	0.158879	0.122625	0.116438	0.236842													Exp	3862.01	3478.43	3694.99
		Exp		1188.17	1247.82	1106.84	1245	1222.46	1305	566.08	670.87	1087.39	808.48	1273.88												NFKB1A	Q	0.106698	0.145338	0.0879675
	NEDD8	Q		0.097561	0.14	0.0594315	0.087963	0.17971	0.083871	0.158416	0.17	0.16129	0.126126	0.148069													Exp	3037.56	3468.49	3426.88
		Exp		4481.34	4577.6	4522.75	4398.95	4126.97	3436.04	2684.99	2963.98	3627.23	3101.76	3111.43												NUB1	Q	0.0649254	0.127011	0.0873661
	NFKB1A	Q		0.0765027	0.0942249	0.0703518	0.207547	0.126126	0.173913	0.126437	0.0591327	0.0758294	0.153846	0.0723861													Exp	2879.76	3300.34	3855.71
		Exp		3914.01	3627.92	2923.14	2884.67	2466.15	2412.96	2347.04	3114.32	3776.58	3888.4	4499.13												PARK2	Q	0.121296	0.104618	0.210512
	NUB1	Q		0.109375	0.088586	0.0796569	0.0645793	0.0832049	0.0449438	0.0342679	0.108108	0.0701754	0.184615	0.0695652													Exp	2170.51	2222.17	2091.26
		Exp		5095.09	5049.31	2529.88	3170.21	3745.31	2303.08	2375.58	2936.98	3806.33	3053.73	3691.24												PARK7	Q	0.0859468	0.0977411	0.0730624
	PARK2	Q		0.121622	0.167331	0.163636	0.198276	0.292308	0.114286	0.0749354	0.197605	0.0859649	0.0776256	0.184805													Exp	3993.58	3632.7	3807.93
		Exp		2124.12	1987.51	2049.71	2058.35	1640.22	1843.23	1603.91	2121.09	2618.58	2515.55	2616.2												PIN1	Q	0.0715958	0.17268	0.128901
	PARK7	Q	0.100244	0.0648968	0.0636364	0.0677083	0.0903955	0.0493562	0.0898876	0.137931	0.106195																Exp	3331.68	3407.95	3390.34
		Exp	3835.36	3522.19	3632.81	4165.67	2510.37	3787.35	3979.7	4865.53	4003.64															PINK1	Q	0.122463	0.195864	0.200386
	PIN1	Q		0.134615	0.103352	0.0711297	0.177419	0.111801	0.0770578	0.16129	0.108247	0.0941704	0.22973	0.216374	0.0440252	0.0462428	0.10473										Exp	1730.86	1626.8	1688.88
		Exp		2909.56	3022.75	3547.7	3817.45	2814.18	2658.07	2663.6	3146.69	3899.24	3075.28	3396.31	3221.71	5239.17	4571.76									PLCD1	Q	0.0827355	0.116375	0.111186
	PINK1	Q	0.109827	0.116162	0.21365		0.173228	0.261851	0.127907	0.164	0.155779	0.127119	0.259259	0.151515	0.125	0.139881	0.219136										Exp	2477.11	2419.38	2568.37
		Exp	833.61	879.61	1416.44		1455.74	1321.09	743.36	725.38	969.73	4255.19	2430.6	3836.21	1091.26	1035.07	900.94									PSMC6	Q	0.0730689	0.0902067	0.0924767
	PLCD1	Q		0.139394	0.100791	0.135593	0.0961538	0.116667	0.0573248	0.0808824	0.15625	0.0552885	0.127273	0.0710383													Exp	1469.5	1516.73	1456.2
		Exp		3164.75	3304.62	3407.25	2960.41	3033.77	1605.29	1917.76	1989.5	2418.79	2157.78	1945.58												PSME1	Q	0.113165	0.0577713	0.0523157
	PSMC6	Q		0.119048	0.072	0.0827586	0.0981308	0.100316	0.0599174	0.0607029	0.105105	0.0765306	0.0877863	0.0924855													Exp	946.253	1083.27	1238.72
		Exp		1688.21	1294.39	1572.62	1238.25	1395.05	1311.8	1192.36	1388.52	1524.08	1660.51	1746.83												RBX1	Q	0.0897576	0.198289	0.209346
	PSME1	Q		0.102041	0.0714286	0.0409605	0.0464646	0.0511551	0.0258065	0.0545455	0.0287081	0.272727	0.0478589	0.057971													Exp	1452.75	1280.21	1702.38
		Exp		1319.44	1650.21	1819.7	1735.85	1787.31	259.11	298.3	389.77	759.95	1048.67	1127.6												SEPO4	Q	0.04949	0.0501181	0.126129
	RBX1	Q		0.204082	0.131012	0.0916905	0.294118	0.251701	0.136364	0.129032	0.239362	0.0412186	0.1875	0.215311													Exp	1709.93	1724.22	1831.97
		Exp		1913.56	2241.33	1822.64	1253.59	1837.56	1281.42	1441.71	1508.97	1254.2	1024.13	1221.65												SIAH1	Q	0.0523445	0.0604902	0.067524
	SEPO4	Q		0.0671141	0.15261	0.0521565	0.058129	0.117257	0.048	0.0198238	0.0945946	0.0483136	0.0518807	0.140056													Exp	257.18	464.628	481.022
		Exp		1523.41	1989.48	2338.37	2615.95	1653.98	1379.22	822.93	1914.49	1412.2	1794.35	1769.92												SLC18A2	Q	0.0846606	0.0819183	0.109544
	SIAH1	Q		0.0484765	0.0655957	0.0424837			0.0416667	0.0612903	0.0662021	0.0696721	0.0462963	0.0441558	0.0555556	0.114286	0.0941423										Exp	1817.69	2163.72	2543.74
		Exp		1167.02	1082.03	345.24			221.65	343.07	312.36	263.93	299.75	217.85	197.9	378.43	311.85									SNCA	Q	#DIV/0!	#DIV/0!	#DIV/0!
	SLC18A2	Q		0.0430108	0.108911	0.0581081	0.0806452	0.107516	0.11985	0.0735502	0.0837004	0.0760234	0.0981013	0.138047													Exp	#DIV/0!	#DIV/0!	#DIV/0!
		Exp		3011.97	2891.78	1479.57	2054.79	2982.11	1701.98	1603.39	2099.2	2271.52	2104.05	2201.86												SNCAIP	Q	0.0935471	0.178607	0.224639
	SNCAIP	Q		0.211538	0.234875	0.0598291	0.243243	0.158986	0.136499	0.244444	0.334545	0.0843137	0.124138	0.170149													Exp	2219.56	2378.86	2433.9
		Exp		2258.7	2847.24	1633.98	1920.96	2551.22	1883.68	1954.69	1689.72	3141.01	2712.93	2647.42												SOD1	Q	0.0498021	0.0488629	0.0362684
	SOD1	Q		0.0754098	0.0359281	0.0642378	0.057554	0.02836	0.045045	0.0507246	0.0588235	0.0401235	0.0364964	0.0219619													Exp	2326.57	2492.25	2722.44
		Exp		3833.51	3419.53	2243.4	2344.64	2020.3	2308.83	1985.87	2773.37	2427.48	2263.16	2676.57												SOD2	Q	0.102454	0.144928	0.165573
	SOD2	Q		0.160714	0.202166		0.161074	0.136842	0.118568	0.178862	0.190698	0.116279	0.102941	0.169811	0.1	0.130435	0.130719	0.0749682	0.219512	0.163205							Exp	2138.43	2184.58	2161.64
		Exp		2468.09	2401.86		2501.88	2163.74	1963.53	2143.55	1884.89	2963.01	2312.79	2851.29	1956.2	1953.11	1816.51	1670.96	1471.61	1851.52						SYP	Q	0.0703766	0.0865549	0.144439
	SYP	Q		0.09375	0.0966258	0.0576923	0.0776699	0.132053	0.0706714	0.0694444	0.138973	0.0870279	0.0990991	0.200364	0.0722892	0.073741	0.176301	0.0642023	0.0805369	0.122318							Exp	771.01	753.04	794.778
		Exp		565.37	427.09	382.93	428.67	377.81	273.3	265.92	260.18	1066.81	960.66	1235.36	981.69	642.1	1048	1150.32	1240.28	1420.23						SYT11	Q	0.0754109	0.106809	0.132351
	SYT11	Q		0.051105	0.138528	0.0871022	0.113744	0.09375	0.0666667	0.0854701	0.163793	0.0724638	0.130178	0.133333													Exp	1514.52	1238.65	1614.09
		Exp		1906.61	1866.42	1870.22	1547.81	1961.89	1399.42	1236.31	1332.59	1273.93	913.73	1295.44												TGM2	Q	0.0661204	0.223778	0.150634
	TGM2	Q		0.0887949	0.137931	0.0923483	0.0779221	0.119883	0.0486111	0.0759494	0.109091	0.0574018	0.366667	0.235632													Exp	1001.5	1361.45	1388.72
		Exp		2127.12	1947.28	1048.8	1450.21	1213.89	813	813.72	1190.9	1142.7	1259.22	1202.81												TOR1A	Q	0.178354	0.207581	0.207566
	TOR1A	Q		0.241071	0.230435	0.143885	0.0833333	0.233051	0.25	0.0810811	0.151394	0.141176	0.28	0.215385													Exp	575.003	622.663	673.29
		Exp		1280.86	1322.86	894.79	849.72	780.67	371.68	325.66	301.88	458.54	426.58	287.75												TPM1	Q	0.0494769	0.0935724	0.0752514
	TPM1	Q		0.0847458	0.0851064	0.0492813	0.0721649	0.0550595	0.0413907	0.0391389	0.106918	0.0577586	0.121795	0.0539216													Exp	3497.27	2761.78	3904.95
		Exp		4102.35	4728.43	4439.1	3389.66	4913.75	3177.09	2832.05	3136.67	2875.63	2082.21	2840.94												TRAF6	Q	0.100236	0.214245	0.198491
	TRAF6	Q		0.15	0.195531	0.06	0.146552	0.214286	0.177215	0.310345	0.237569	0.0634921	0.22619	0.14658													Exp	982.35	892.755	966.9
		Exp		1040.66	1039.1	1146.51	1139.73	1120.8	1124.68	463.87	491.76	675.86	904.09	1215.94												TUBG1	Q	0.0764907	0.0872118	0.0996917
	TUBG1	Q		0.0642978	0.057211		0.0592824	0.122222	0.101871	0.117221	0.0779944	0.0600858	0.0947368	0.108333	0.0552486	0.0728863	0.101777	0.0887574	0.0997963	0.130612							Exp	1079.25	1261.88	1241.07
		Exp		1075.59	1313.84		2213.09	1728.33	1818.63	1647.19	1899.58	1545.14	1293.23	1374	512.69	692.82	606.53	440.54	586.64	524.15						UBA1	Q	0.0428797	0.0452127	0.0568953
	UBA1	Q		0.043578	0.0347395	0.0633803	0.0781893	0.0785536	0.0258752	0.0677966	0.0668605	0.0393836	0.0272374	0.0474277													Exp	1212.99	1149.69	1251.4
		Exp		1470.8	1522.48	1040.95	816.82	852.39	731.02	665.17	755.78	1867	1315.11	1874.97												UCHL1	Q	0.0490405	0.0284968	0.0448208
	UCHL1	Q		0.0294118	0.0342262	0.0383632	0.0438596	0.0289664	0.0593607	0.104938	0.0968379	0.0493976	-0.00240964	0.0192525													Exp	2856.32	2468.71	2470.93
		Exp		2361.3	2305.14	3098.69	3597.87	3091.99	2922.08	1012.04	1212.54	2548.2	2613.68	3274.07												VPS26B	Q	0.369105	0.380283	0.324225
	VPS26B	Q	0.290323	0.277778	0.337838	0.444444	0.350877	0.338542	0.372549	0.512195	0.296296																Exp	1538.14	1403.22	1422.71
		Exp	1873.69	1864.67	1379.31	878.7	978.73	1169.15	1862.02	1366.27	1719.66															YWHAG	Q	0.0555633	0.0528677	0.0416233
	YWHAG	Q		0.0693431	0.0340237	0.0482143	0.0384615	0.0500911	0.0669291	0.0464135	0.0216049	0.0515464	0.0543294	0.0607735													Exp	2358.24	2121.78	2963.31
		Exp		3343.9	3808.06	4201.34	3069.28	4357.4	1228.18	1461.46	1657.58	1645.21	1618.67	2030.22												YWHAH	Q	0.111111	0.107964	0.0516398
	YWHAH	Q		0.0952381	0.0378251	0.111111	0.12069	0.0654545																			Exp	1992.2	1763.04	2357.9
		Exp		2342.24	2656.6	1992.2	1183.84	2059.2

## Sheet: FIG4 - PRE-FORMED OLIGOMERS
Association Quotients in cell-free with A53T synuclein													Brightness values after adding to purified WT synuclein oligomers
	COEXPRESSIONS WITH A53T SYNUCLEIN IN CELL-FREE						MIXING WITH PRE-FORMED A53T OLIGOMERS IN CELL-FREE
	Experiment 1	Experiment 2	Experiment 3	Experiment 4	AVERAGE Q	STDEV	Experiment 1	Experiment 2	Experiment 3	Experiment 4	AVERAGE Q	STDEV
GABARAPL1	0.292135	0.386364	0.312303	0.415323	0.351531	0.0405118	0.42062	0.216178	0.446275	0.389319	0.368098	0.09
GABARAPL2	0.293506	0.395644	0.328889	0.275862	0.323475	0.0423482	0.4912	0.4302	0.2921	0.2245	0.3595	0.106197
GABARAP	0.329843	0.365571	0.345992	0.309735	0.337785	0.0146083	0.4231	0.3456	0.4211	0.5211	0.427725	0.0623071
CCNB1	0.185596	0.197318	0.295302	0.265896	0.236028	0.0491864	0.0374697	0.0743767	0.0704547	0.195319	0.094405	0.06			No Oligomers control	Oligomers added	Std error of the mean	std error of the mean
VPS26B		0.337838	0.338542	0.296296	0.324225	0.000352	0.00741588	0.00136863	0.115513	0.089734	0.053508	0.05		GFP	7.92785	8.26697
GSN	0.290541	0.294776	0.297297	0.268293	0.287727	0.00278756	0.0069995	0.000562711	0.00252761	0.0233654	0.0083638	0.00896977		CHAT	13.8283	19.6707	2.47191	1.16369
MAP1LC3B	0.246231	0.299213	0.321429	0.266319	0.283298	0.0315443	0.423	0.21	0.2342	0.321	0.29705	0.0836134		CRYAB	26.4919	50.1289	3.00524	6.57207
CRYAB	0.351254	0.380435	0.52381	0.429348	0.421212	0.0754126	0.0866699	0.0931097	0.0960981	0.0464463	0.080581	0.02		GABARAP	11.2901	35.1593	0.307196	6.32719
HDAC6	0.216359	0.284519	0.27686	0.224215	0.250488	0.0304865	0.120686	0.0362289	0.0713715	0.0760295	0.076079	0.03		GABARAPL1	12.2641	28.1814	1.28624	6.89299
SNCAIP	0.234875	0.334545	0.158986	0.170149	0.224639	0.0718905	0.0684914	0.0597533	0.134922	0.0469936	0.07754	0.034		GABARAPL2	13.4251	32.3425	1.82053	5.46555
SNCA	0.2102	0.2421	0.1943	0.1872	0.20845	0.0198753	0.0617351	0.255041	0.0831253	0.0685947	0.117124	0.08		MAP1LC3B	11.2991	16.7302	1.10636	1.06563
CONTROL	0.430267	0.467066	0.447853	0.439739	0.446231	0.015028	0.23564	0.213868	0.234465	0.114266	0.19956	0.05		PARK7	10.3578	16.6262	0.0791073	0.280772

## Sheet: FIG5 - FIBRILS Q VALUES
RAW DATA Q VALUES WITH FIBRILS										RAW DATA EXPRESSION LEVEL OF GFP PARTNER											AVERAGE Q VALUES					SIMULATIONS OF DISSOCIATION CONSTANTS WITH SYNUCLEIN FIBRILS
	Experiment 1	Experiment 2	Experiment 3	Experiment 4	Experiment 5	Experiment 6	Experiment 7	MEAN	STDEV			Experiment 1	Experiment 2	Experiment 3	Experiment 4	Experiment 5	Experiment 6	Experiment 7	MEAN	STDEV			Average Q	Expression Level	Normalized expression level
BTRC	0.295359	0.359606	0.358586					0.33785	0.0300489		BTRC	51.45	37.76	168.69					85.9667	58.7606		BTRC	0.33785	85.9667	8596.67		kd	oligomer	protein (nM expression)	expression read	fraction bound	%		kd	oligomer	protein (nM expression)	expression read	fraction bound	%		kd	oligomer	protein (nM expression)	expression read	fraction bound	%		kd	oligomer
CAMK2B	0.209559	0.168367	0.185185					0.187704	0.0169104		CAMK2B	69.72	128.11	52.55					83.46	32.3411		CAMK2B	0.187704	83.46	8346		50	100	0	0	0	0		500	100	0	0	0	0		3000	100	0	0	0	0		10000	100
CCNB1	0.402062	0.370536	0.363636					0.378745	0.0167266		CCNB1	130.43	109.59	69.1					103.04	25.4626		CCNB1	0.378745	103.04	10304		50	100	5	50	0.0329589	3.29589		500	100	5	50	0.00827578	0.827578		3000	100	5	50	0.00161039	0.161039		10000	100
CDK5R1	0.410788	0.368778	0.331461					0.370342	0.0324043		CDK5R1	101.75	105.82	52.32					86.63	24.3177		CDK5R1	0.370342	86.63	8663		50	100	25	250	0.15693	15.693		500	100	25	250	0.0402593	4.02593		3000	100	25	250	0.00800205	0.800205		10000	100
CHAT	0.330409	0.292576	0.27003					0.297672	0.0249118		CHAT	104.38	71.68	36.64					70.9	27.6602		CHAT	0.297672	70.9	7090		50	100	50	500	0.292893	29.2893		500	100	50	500	0.0778556	7.78556		3000	100	50	500	0.015881	1.5881		10000	100
CLU	0.152941	0.156757	0.129032					0.146243	0.0122694		CLU	25.18	22.29	22.67					23.38	1.28221		CLU	0.146243	23.38	2338		50	100	75	750	0.40693	40.693		500	100	75	750	0.113003	11.3003		3000	100	75	750	0.0236396	2.36396		10000	100
CRYAB	0.162452	0.186667	0.170455	0.231111				0.187671	0.026554		CRYAB	250.46	50.28	128.9	207.23				159.218	76.5129		CRYAB	0.187671	159.218	15921.8		50	100	100	1000	0.5	50		500	100	100	1000	0.145898	14.5898		3000	100	100	1000	0.0312806	3.12806		10000	100
CSNK2A1	0.131007	0.140496	0.198333					0.156612	0.0297546		CSNK2A1	249.17	129.38	106.67					161.74	62.5137		CSNK2A1	0.156612	161.74	16174		50	100	125	1250	0.574609	57.4609		500	100	125	1250	0.176721	17.6721		3000	100	125	1250	0.0388064	3.88064		10000	100
CSNK2A2	0.162919	0.0660066	0.311475					0.180134	0.100949		CSNK2A2	466.34	129.25	149.23					248.273	154.412		CSNK2A2	0.180134	248.273	24827.3		50	100	150	1500	0.633975	63.3975		500	100	150	1500	0.205638	20.5638		3000	100	150	1500	0.0462196	4.62196		10000	100
CYC5	0.484375	0.488971	0.456621	0.324759				0.438681	0.0669274		CYC5	59.99	125.93	48.52	80.08				78.63	29.5527		CYC5	0.438681	78.63	7863		50	100	175	1750	0.681271	68.1271		500	100	175	1750	0.232799	23.2799		3000	100	175	1750	0.0535226	5.35226		10000	100
DNAJB1	0.395582	0.431373	0.391509					0.406155	0.017909		DNAJB1	187.45	44.74	61.91					98.0333	63.6145		DNAJB1	0.406155	98.0333	9803.33		50	100	200	2000	0.719224	71.9224		500	100	200	2000	0.258343	25.8343		3000	100	200	2000	0.0607178	6.07178		10000	100
DNAJB6	0.531915	0.375887	0.422619	0.330645	0.415094	0.416244	0.344086	0.405213	0.0617976		DNAJB6	41.17	21.95	20.42	42.26	25.31	101.76	167.13	60	50.8609		DNAJB6	0.371488	137.168	13716.8		50	100	225	2250	0.75	75		500	100	225	2250	0.282393	28.2393		3000	100	225	2250	0.0678075	6.78075		10000	100
FGF2	0.341317	0.324324	0.349515	0.341506				0.339166	0.00918521		FGF2	240.27	156.73	147.13	320.38				216.127	70.2498		FGF2	0.339166	216.127	21612.8		50	100	250	2500	0.775255	77.5255		500	100	250	2500	0.305067	30.5067		3000	100	250	2500	0.0747939	7.47939		10000	100
FOXO3	0.492537	0.275591						0.384064	0.108473		FOXO3	27.36	48.14						37.75	10.39		FOXO3	0.384064	37.75	3775		50	100	275	2750	0.796232	79.6232		500	100	275	2750	0.326466	32.6466		3000	100	275	2750	0.0816792	8.16792		10000	100
GABARAP	0.453782	0.364706	0.426316	0.342756				0.39689	0.0449133		GABARAP	109.64	121.45	112.55	217.29				140.232	44.7014		GABARAP	0.39689	140.232	14023.2		50	100	300	3000	0.813859	81.3859		500	100	300	3000	0.346688	34.6688		3000	100	300	3000	0.0884655	8.84655		10000	100
GABARAPL1	0.432836	0.38565	0.408696	0.338798				0.391495	0.034699		GABARAPL1	52.45	40.8	53.21	57.91				51.0925	6.29961		GABARAPL1	0.391495	51.0925	5109.25		50	100	325	3250	0.828835	82.8835		500	100	325	3250	0.365819	36.5819		3000	100	325	3250	0.0951549	9.51549		10000	100
GABARAPL2	0.477419	0.439216	0.47205	0.433476				0.45554	0.0193943		GABARAPL2	52.12	46.53	80.27	100.74				69.915	21.9142		GABARAPL2	0.45554	69.915	6991.5		50	100	350	3500	0.841688	84.1688		500	100	350	3500	0.383938	38.3938		3000	100	350	3500	0.101749	10.1749		10000	100
GAPDH	0.284404	0.222581	0.3125	0.155327				0.243703	0.0605103		GAPDH	41.17	101.67	74.14	126.58				85.89	31.7908		GAPDH	0.243703	85.89	8589		50	100	375	3750	0.852819	85.2819		500	100	375	3750	0.401117	40.1117		3000	100	375	3750	0.108251	10.8251		10000	100
GBA	0.124072	0.37156	0.251634	0.336576				0.27096	0.0953615		GBA	79.89	56.58	120.34	103.13				89.985	24.0417		GBA	0.27096	89.985	8998.5		50	100	400	4000	0.862541	86.2541		500	100	400	4000	0.417424	41.7424		3000	100	400	4000	0.114661	11.4661		10000	100
GFP	0.00714286	0.00665984	0.0113208	0.0102728	0.0109489	0.0204918	0.0178784	0.0121022	0.00482926		GFP	239.01	171.91		434.99	425.11	327.83	582.3	363.525	135.559		GFP	0.0168068	404.315	40431.5		50	100	425	4250	0.871098	87.1098		500	100	425	4250	0.432919	43.2919		3000	100	425	4250	0.120983	12.0983		10000	100
GRK5	0.250509	0.333333	0.414634	0.349515				0.336998	0.058476		GRK5	134.27	80.91	69.44	100.44				96.265	24.5823		GRK5	0.336998	96.265	9626.5		50	100	450	4500	0.87868	87.868		500	100	450	4500	0.447657	44.7657		3000	100	450	4500	0.127216	12.7216		10000	100
GSN	0.140805	0.0571429	0.0714286	0.0998782	0.0632976	0.0902778		0.0871383	0.0281873		GSN	38.81	33.16	17.61	123.37	34.61	79.06		54.4367	36.0655		GSN	0.0871383	54.4367	5443.67		50	100	500	5000	0.891505	89.1505		500	100	500	5000	0.475062	47.5062		3000	100	500	5000	0.139429	13.9429		10000	100
HDAC6	0.0849673	0.153061	0.339623					0.19255	0.107647		HDAC6	87.62	67.48	61.43					72.1767	11.1959		HDAC6	0.19255	72.1767	7217.67		50	100	600	6000	0.910546	91.0546		500	100	600	6000	0.522774	52.2774		3000	100	600	6000	0.162879	16.2879		10000	100
HMOX1	0.0943396	0.111111	0.0219355	0.0685358				0.0739805	0.0336582		HMOX1	55.95	106.72	99.26	142.05				100.995	30.6201		HMOX1	0.0739805	100.995	10099.5		50	100	700	7000	0.923966	92.3966		500	100	700	7000	0.562829	56.2829		3000	100	700	7000	0.185112	18.5112		10000	100
HSP90	0.189873	0.170483	0.237838	0.153465				0.187915	0.0315704		HSP90	62.94	114.87	82.23	79.09				84.7825	18.8499		HSP90	0.187915	84.7825	8478.25		50	100	800	8000	0.933916	93.3916		500	100	800	8000	0.596876	59.6876		3000	100	800	8000	0.206219	20.6219		10000	100
HSPA1A	0.147583	0.118785	0.0942928					0.12022	0.0217792		HSPA1A	56.06	64.43	83.77					68.0867	11.6043		HSPA1A	0.12022	68.0867	6808.67		50	100	900	9000	0.941578	94.1578		500	100	900	9000	0.626136	62.6136		3000	100	900	9000	0.22628	22.628		10000	100
HSPB1	0.0810811	0.200654	0.119904	0.083632	0.0570539			0.108465	0.050278		HSPB1	43.92	135.76	80.37	167.62	289.47			143.428	84.6764		HSPB1	0.108465	143.428	14342.8		50	100	1000	10000	0.947657	94.7657		500	100	1000	10000	0.651531	65.1531		3000	100	1000	10000	0.245371	24.5371		10000	100
HSPD1	0.186813	0.160668	0.158974	0.176166	0.165803			0.169685	0.0104543		HSPD1	38.55	77.69	42.84	81.97	33.85			54.98	20.5329		HSPD1	0.169685	54.98	5498		50	100	1200	12000	0.956685	95.6685		500	100	1200	12000	0.693376	69.3376		3000	100	1200	12000	0.280905	28.0905		10000	100
HSPH1	0.0865385	0.0887372	0.213483					0.129586	0.0593308		HSPH1	17.31	102.53	49					56.28	35.1697		HSPH1	0.129586	56.28	5628		50	100	1400	14000	0.963064	96.3064		500	100	1400	14000	0.726382	72.6382		3000	100	1400	14000	0.313292	31.3292		10000	100
IGHG1	0.3	0.190349	0.152672	0.245283				0.222076	0.0557546		IGHG1	49.05	66.84	82.08	66.3				66.0675	11.6902		IGHG1	0.222076	66.0675	6606.75		50	100	1600	16000	0.967809	96.7809		500	100	1600	16000	0.753049	75.3049		3000	100	1600	16000	0.342928	34.2928		10000	100
MAP1LC3B	0.251599	0.278846	0.279113					0.269853	0.0129077		MAP1LC3B	89.26	42.15	130.6					87.3367	36.1352		MAP1LC3B	0.269853	87.3367	8733.67		50	100	1800	18000	0.971475	97.1475		500	100	1800	18000	0.775028	77.5028		3000	100	1800	18000	0.370143	37.0143		10000	100
MAPK1	0.284091	0.318396	0.273585	0.143182				0.254813	0.0665468		MAPK1	57.17	51.17	59.42	61.54				57.325	3.87503		MAPK1	0.254813	57.325	5732.5		50	100	2000	20000	0.974393	97.4393		500	100	2000	20000	0.793444	79.3444		3000	100	2000	20000	0.39522	39.522		10000	100
MAPK3	0.320388	0.408805	0.237598	0.450549				0.354335	0.0821647		MAPK3	59.95	73.35	128.18	65.99				81.8675	27.1563		MAPK3	0.354335	81.8675	8186.75		50	100	2200	22000	0.976769	97.6769		500	100	2200	22000	0.809094	80.9094		3000	100	2200	22000	0.418397	41.8397		10000	100
MAPK8	0.140845	0.270619	0.121565	0.150142	0.151589			0.166952	0.052928		MAPK8	13.25	69.02	29.96	33.57	19.97			33.154	19.3222		MAPK8	0.166952	33.154	3315.4		50	100	2400	24000	0.978743	97.8743		500	100	2400	24000	0.822553	82.2553		3000	100	2400	24000	0.439882	43.9882		10000	100
MAPT	0.416244	0.28	0.306452					0.334232	0.0589881		MAPT	110.03	128.39	153.61					130.677	17.8648		MAPT	0.334232	130.677	13067.7		50	100	2600	26000	0.980407	98.0407		500	100	2600	26000	0.834249	83.4249		3000	100	2600	26000	0.45985	45.985		10000	100
NBR1	0.155642	0.225	0.224771					0.201804	0.0326417		NBR1	180.74	42.36	41.95					88.35	65.3298		NBR1	0.201804	88.35	8835		50	100	2800	28000	0.98183	98.183		500	100	2800	28000	0.844506	84.4506		3000	100	2800	28000	0.478456	47.8456		10000	100
NEDD8	0.0842857	0.105802	0.0671463	0.0761905				0.0833561	0.0143072		NEDD8	210.42	75.31	128.24	96.07				127.51	51.4488		NEDD8	0.0833561	127.51	12751		50	100	3000	30000	0.983061	98.3061		500	100	3000	30000	0.853572	85.3572		3000	100	3000	30000	0.495834	49.5834		10000	100
NFKB1A	0.377246	0.289017	0.303627	0.431555				0.350361	0.057581		NFKB1A	161.99	73.82	212.3	90.2				134.578	55.7967		NFKB1A	0.350361	134.578	13457.8		kd	100	protein (nM expression)	expression read	fraction bound	%		kd	100	protein (nM expression)	expression read	fraction bound	%		kd	100	protein (nM expression)	expression read	fraction bound	%		kd	100
NUB1	0.328767							0.328767	0		NUB1	136.25							136.25	0		NUB1	0.328767	136.25	13625		150	100	0	0	0	0		1000	100	0	0	0	0		4000	100	0	0	0	0		15000	100
PARK2	0.163158	0.154791	0.155575	0.140481				0.153501	0.00819682		PARK2	109.23	132.66	151.6	85.15				119.66	24.9444		PARK2	0.153501	119.66	11966		150	100	5	50	0.019761	1.9761		1000	100	5	50	0.00452674	0.452674		4000	100	5	50	0.00121806	0.121806		15000	100
PARK7	0.0848214	0.130081	0.116667	0.115825				0.111848	0.0165976		PARK7	109.28	28.93	129.44	131.43				99.77	41.8073		PARK7	0.111848	99.77	9977		150	100	25	250	0.0941312	9.41312		1000	100	25	250	0.0222663	2.22663		4000	100	25	250	0.0060615	0.60615		15000	100
PIN1	0.25	0.0818584	0.257075	0.283708	0.318815			0.238291	0.0818633		PIN1	106.33	112.21	110.94	114.33	143.01			117.364	13.0882		PIN1	0.238291	117.364	11736.4		150	100	50	500	0.177124	17.7124		1000	100	50	500	0.0436439	4.36439		4000	100	50	500	0.0120517	1.20517		15000	100
PINK1	0.226562	0.245045	0.0618762	0.167785				0.175317	0.0714381		PINK1	42.14	45.8	91.36	24.04				50.835	24.8053		PINK1	0.175317	50.835	5083.5		150	100	75	750	0.25	25		1000	100	75	750	0.0641804	6.41804		4000	100	75	750	0.0179718	1.79718		15000	100
PLCD1	0.138655	0.31016	0.282322					0.243713	0.0751509		PLCD1	214.64	43.36	68.64					108.88	75.4924		PLCD1	0.243713	108.88	10888		150	100	100	1000	0.313859	31.3859		1000	100	100	1000	0.0839202	8.39202		4000	100	100	1000	0.023823	2.3823		15000	100
PSMC6	0.252212	0.223214	0.176259					0.217229	0.0312954		PSMC6	88.3	64.7	90.52					81.1733	11.6836		PSMC6	0.217229	81.1733	8117.33		150	100	125	1250	0.369801	36.9801		1000	100	125	1250	0.102905	10.2905		4000	100	125	1250	0.0296065	2.96065		15000	100
PSME1	0.039548	0.0866667	0.0681818					0.0647988	0.0193843		PSME1	18.49	15.48	51.7					28.5567	16.4109		PSME1	0.0647988	28.5567	2855.67		150	100	150	1500	0.418861	41.8861		1000	100	150	1500	0.121175	12.1175		4000	100	150	1500	0.0353235	3.53235		15000	100
RBX1	0.137778	0.16036	0.167305	0.125335				0.147695	0.0169063		RBX1	52.09	40.19	86.09	82.13				65.125	19.4959		RBX1	0.147695	65.125	6512.5		150	100	175	1750	0.461983	46.1983		1000	100	175	1750	0.138765	13.8765		4000	100	175	1750	0.0409749	4.09749		15000	100
SEPO4	0.0577889	0.217391						0.13759	0.0798012		SEPO4	35.01	215.08						125.045	90.035		SEPO4	0.13759	125.045	12504.5		150	100	200	2000	0.5	50		1000	100	200	2000	0.155711	15.5711		4000	100	200	2000	0.046562	4.6562		15000	100
SIAH1	0.025641	0.0408163	0.0664671					0.0443081	0.0168491		SIAH1	23.82	193.91	308.06					175.263	116.787		SIAH1	0.0443081	175.263	17526.3		150	100	225	2250	0.533635	53.3635		1000	100	225	2250	0.172045	17.2045		4000	100	225	2250	0.0520858	5.20858		15000	100
SLC18A2	0.0898876	0.0912409	0.0758483					0.0856589	0.00695913		SLC18A2	39.23	84.56	81.59					68.46	20.7043		SLC18A2	0.0856589	68.46	6846		150	100	250	2500	0.563508	56.3508		1000	100	250	2500	0.187798	18.7798		4000	100	250	2500	0.0575474	5.75474		15000	100
SNCA A53T	0.139746	0.208726	0.145475	0.173653				0.1669	0.0273469		SNCA A53T	123.59	59.93	78.5	58.84				80.215	26.2331		SNCA A53T	0.1669	80.215	8021.5		150	100	275	2750	0.590147	59.0147		1000	100	275	2750	0.202997	20.2997		4000	100	275	2750	0.0629477	6.29477		15000	100
SNCAIP	0.228628	0.26506	0.217968	0.199571				0.227807	0.0238881		SNCAIP	70.53	80.42	140.56	80.6				93.0275	27.7438		SNCAIP	0.227807	93.0275	9302.75		150	100	300	3000	0.613999	61.3999		1000	100	300	3000	0.21767	21.767		4000	100	300	3000	0.0682878	6.82878		15000	100
SOD1	0.06639	0.0862069	0.097561					0.083386	0.0128809		SOD1	47.37	70.88	41.8					53.35	12.6024		SOD1	0.083386	53.35	5335		150	100	325	3250	0.635441	63.5441		1000	100	325	3250	0.231842	23.1842		4000	100	325	3250	0.0735686	7.35686		15000	100
SOD2	0.231746	0.363636	0.412338					0.335907	0.0762891		SOD2	79.43	72.47	83.07					78.3233	4.39762		SOD2	0.335907	78.3233	7832.33		150	100	350	3500	0.654792	65.4792		1000	100	350	3500	0.245537	24.5537		4000	100	350	3500	0.0787912	7.87912		15000	100
SYP	0.0465116	0.126829	0.113475	0.116228	0.143443	0.0879121	0.0674956	0.100271	0.0318818		SYP	40.65	91.58	90.78	72.53	48.91	56.23	121.68	74.6229	26.514		SYP	0.100271	74.6229	7462.29		150	100	375	3750	0.672323	67.2323		1000	100	375	3750	0.258777	25.8777		4000	100	375	3750	0.0839564	8.39564		15000	100
SYT11	0.256098	0.208487	0.199262	0.242894				0.226685	0.0235107		SYT11	38.67	68.56	75.73	52.1				58.765	14.4221		SYT11	0.226685	58.765	5876.5		150	100	400	4000	0.688262	68.8262		1000	100	400	4000	0.271584	27.1584		4000	100	400	4000	0.0890652	8.90652		15000	100
TGM2	0.0686901	0.0866995						0.0776948	0.00900471		TGM2	112.35	101.89						107.12	5.23		TGM2	0.0776948	107.12	10712		150	100	425	4250	0.702805	70.2805		1000	100	425	4250	0.283977	28.3977		4000	100	425	4250	0.0941184	9.41184		15000	100
TOR1A	0.0411765	0.237589	0.220755					0.166507	0.0888879		TOR1A	35.25	90.14	134.75					86.7133	40.6929		TOR1A	0.166507	86.7133	8671.33		150	100	450	4500	0.716118	71.6118		1000	100	450	4500	0.295974	29.5974		4000	100	450	4500	0.099117	9.9117		15000	100
TPM1	0.0661157	0.0291451	0.06875					0.0546703	0.018081		TPM1	181.16	94.18	136.8					137.38	35.5118		TPM1	0.0546703	137.38	13738		150	100	500	5000	0.739601	73.9601		1000	100	500	5000	0.318854	31.8854		4000	100	500	5000	0.108954	10.8954		15000	100
TRAF6	0.0543893	0.28254	0.0663616	0.0535714				0.114215	0.0973138		TRAF6	61.41	40.09	28.74	10.98				35.305	18.2974		TRAF6	0.114215	35.305	3530.5		150	100	600	6000	0.776889	77.6889		1000	100	600	6000	0.36059	36.059		4000	100	600	6000	0.128008	12.8008		15000	100
TUBG1	0.164179	0.0922374	0.0557491	0.0750751	0.110912			0.0996306	0.0370864		TUBG1	34.84	133.38	65.76	101.98	175.98			102.388	49.5597		TUBG1	0.0996306	102.388	10238.8		150	100	700	7000	0.805067	80.5067		1000	100	700	7000	0.397675	39.7675		4000	100	700	7000	0.146279	14.6279		15000	100
UBA1	0.0304569	0.0264317	0.0299401	0.0474576	0.0332481			0.0335069	0.00730442		UBA1	33.37	51	68.16	69.77	91.46			62.752	19.5144		UBA1	0.0335069	62.752	6275.2		150	100	800	8000	0.827048	82.7048		1000	100	800	8000	0.430821	43.0821		4000	100	800	8000	0.163813	16.3813		15000	100
UCHL1	0.0531401	0.0515917	0.0510204	0.023569	0.0338855			0.0426413	0.0118403		UCHL1	96.16	123.7	57.38	153.63	166.83			119.54	39.5633		UCHL1	0.0426413	119.54	11954		150	100	900	9000	0.844646	84.4646		1000	100	900	9000	0.460608	46.0608		4000	100	900	9000	0.180653	18.0653		15000	100
VPS26B	0.224917	0.0409938	0.258675					0.174862	0.0956571		VPS26B	128.64	89.81	113.55					110.667	15.9829		VPS26B	0.174862	110.667	11066.7		150	100	1000	10000	0.859035	85.9035		1000	100	1000	10000	0.487508	48.7508		4000	100	1000	10000	0.196838	19.6838		15000	100
YWHAG	0.0380435	0.0519481	0.0258621	0.0262812	0.0821596			0.0448589	0.0209478		YWHAG	106.65	194.38	69.76	212.62	255.21			167.724	68.8578		YWHAG	0.0448589	167.724	16772.4		150	100	1200	12000	0.88113	88.113		1000	100	1200	12000	0.534144	53.4144		4000	100	1200	12000	0.227391	22.7391		15000	100
YWHAH	0.0299043	0.0486891	0.0648968	0.0294906				0.0432452	0.0147105		YWHAH	134.71	32.97	16.71	19.09				50.87	48.8017		YWHAH	0.0432452	50.87	5087		150	100	1400	14000	0.897279	89.7279		1000	100	1400	14000	0.57314	57.314		4000	100	1400	14000	0.255735	25.5735		15000	100
																											150	100	1600	16000	0.909586	90.9586		1000	100	1600	16000	0.606203	60.6203		4000	100	1600	16000	0.282098	28.2098		15000	100
																											150	100	1800	18000	0.919271	91.9271		1000	100	1800	18000	0.634575	63.4575		4000	100	1800	18000	0.306679	30.6679		15000	100
																											150	100	2000	20000	0.927089	92.7089		1000	100	2000	20000	0.659178	65.9178		4000	100	2000	20000	0.32965	32.965		15000	100
																											150	100	2200	22000	0.93353	93.353		1000	100	2200	22000	0.680708	68.0708		4000	100	2200	22000	0.351164	35.1164		15000	100
																											150	100	2400	24000	0.938928	93.8928		1000	100	2400	24000	0.699702	69.9702		4000	100	2400	24000	0.371352	37.1352		15000	100
																											150	100	2600	26000	0.943517	94.3517		1000	100	2600	26000	0.716581	71.6581		4000	100	2600	26000	0.390334	39.0334		15000	100
																											150	100	2800	28000	0.947465	94.7465		1000	100	2800	28000	0.731676	73.1676		4000	100	2800	28000	0.408212	40.8212		15000	100
																											150	100	3000	30000	0.950899	95.0899		1000	100	3000	30000	0.745254	74.5254		4000	100	3000	30000	0.42508	42.508		15000	100
																											kd	100	protein (nM expression)	expression read	fraction bound	%		kd	100	protein (nM expression)	expression read	fraction bound	%		kd	100	protein (nM expression)	expression read	fraction bound	%		kd	100
																											250	100	0	0	0	0		2000	100	0	0	0	0		5000	100	0	0	0	0		20000	100
																											250	100	5	50	0.0141408	1.41408		2000	100	5	50	0.00237557	0.237557		5000	100	5	50	0.000979451	0.0979451		20000	100
																											250	100	25	250	0.067896	6.7896		2000	100	25	250	0.0117712	1.17712		5000	100	25	250	0.00487851	0.487851		20000	100
																											250	100	50	500	0.129171	12.9171		2000	100	50	500	0.023281	2.3281		5000	100	50	500	0.00971057	0.971057		20000	100
																											250	100	75	750	0.184478	18.4478		2000	100	75	750	0.0345376	3.45376		5000	100	75	750	0.0144968	1.44968		20000	100
																											250	100	100	1000	0.234436	23.4436		2000	100	100	1000	0.0455488	4.55488		5000	100	100	1000	0.0192379	1.92379		20000	100
																											250	100	125	1250	0.279618	27.9618		2000	100	125	1250	0.0563223	5.63223		5000	100	125	1250	0.0239344	2.39344		20000	100
																											250	100	150	1500	0.320551	32.0551		2000	100	150	1500	0.0668654	6.68654		5000	100	150	1500	0.028587	2.8587		20000	100
																											250	100	175	1750	0.357705	35.7705		2000	100	175	1750	0.0771849	7.71849		5000	100	175	1750	0.0331962	3.31962		20000	100
																											250	100	200	2000	0.391505	39.1505		2000	100	200	2000	0.0872878	8.72878		5000	100	200	2000	0.0377628	3.77628		20000	100
																											250	100	225	2250	0.422323	42.2323		2000	100	225	2250	0.0971804	9.71804		5000	100	225	2250	0.0422871	4.22871		20000	100
																											250	100	250	2500	0.45049	45.049		2000	100	250	2500	0.106869	10.6869		5000	100	250	2500	0.0467699	4.67699		20000	100
																											250	100	275	2750	0.476297	47.6297		2000	100	275	2750	0.11636	11.636		5000	100	275	2750	0.0512116	5.12116		20000	100
																											250	100	300	3000	0.5	50		2000	100	300	3000	0.125658	12.5658		5000	100	300	3000	0.0556128	5.56128		20000	100
																											250	100	325	3250	0.521822	52.1822		2000	100	325	3250	0.13477	13.477		5000	100	325	3250	0.0599741	5.99741		20000	100
																											250	100	350	3500	0.54196	54.196		2000	100	350	3500	0.1437	14.37		5000	100	350	3500	0.064296	6.4296		20000	100
																											250	100	375	3750	0.560587	56.0587		2000	100	375	3750	0.152454	15.2454		5000	100	375	3750	0.0685791	6.85791		20000	100
																											250	100	400	4000	0.577856	57.7856		2000	100	400	4000	0.161037	16.1037		5000	100	400	4000	0.0728237	7.28237		20000	100
																											250	100	425	4250	0.593899	59.3899		2000	100	425	4250	0.169454	16.9454		5000	100	425	4250	0.0770305	7.70305		20000	100
																											250	100	450	4500	0.608835	60.8835		2000	100	450	4500	0.177709	17.7709		5000	100	450	4500	0.0811999	8.11999		20000	100
																											250	100	500	5000	0.635792	63.5792		2000	100	500	5000	0.193752	19.3752		5000	100	500	5000	0.0894285	8.94285		20000	100
																											250	100	600	6000	0.680295	68.0295		2000	100	600	6000	0.224082	22.4082		5000	100	600	6000	0.105458	10.5458		20000	100
																											250	100	700	7000	0.715411	71.5411		2000	100	700	7000	0.252273	25.2273		5000	100	700	7000	0.120942	12.0942		20000	100
																											250	100	800	8000	0.743754	74.3754		2000	100	800	8000	0.278537	27.8537		5000	100	800	8000	0.135906	13.5906		20000	100
																											250	100	900	9000	0.767072	76.7072		2000	100	900	9000	0.303062	30.3062		5000	100	900	9000	0.150377	15.0377		20000	100
																											250	100	1000	10000	0.78657	78.657		2000	100	1000	10000	0.326009	32.6009		5000	100	1000	10000	0.164377	16.4377		20000	100
																											250	100	1200	12000	0.817288	81.7288		2000	100	1200	12000	0.367734	36.7734		5000	100	1200	12000	0.191056	19.1056		20000	100
																											250	100	1400	14000	0.840354	84.0354		2000	100	1400	14000	0.404679	40.4679		5000	100	1400	14000	0.216103	21.6103		20000	100
																											250	100	1600	16000	0.85829	85.829		2000	100	1600	16000	0.437608	43.7608		5000	100	1600	16000	0.239663	23.9663		20000	100
																											250	100	1800	18000	0.872627	87.2627		2000	100	1800	18000	0.467134	46.7134		5000	100	1800	18000	0.261863	26.1863		20000	100
																											250	100	2000	20000	0.884343	88.4343		2000	100	2000	20000	0.493751	49.3751		5000	100	2000	20000	0.282817	28.2817		20000	100
																											250	100	2200	22000	0.894094	89.4094		2000	100	2200	22000	0.517865	51.7865		5000	100	2200	22000	0.302624	30.2624		20000	100
																											250	100	2400	24000	0.902335	90.2335		2000	100	2400	24000	0.539809	53.9809		5000	100	2400	24000	0.321377	32.1377		20000	100
																											250	100	2600	26000	0.909389	90.9389		2000	100	2600	26000	0.559861	55.9861		5000	100	2600	26000	0.339156	33.9156		20000	100
																											250	100	2800	28000	0.915496	91.5496		2000	100	2800	28000	0.578253	57.8253		5000	100	2800	28000	0.356035	35.6035		20000	100
																											250	100	3000	30000	0.920834	92.0834		2000	100	3000	30000	0.595181	59.5181		5000	100	3000	30000	0.37208	37.208		20000	100
[truncated: 4 more columns]

## Sheet: FIG6 - PINK1 INTERACTOME
Association quotients: Synuclein (G51D and A53T) vs PINK1
PINK1	BTRC	CAMK2B	CCNB1	CDK5R1	CHAT	CLU	CRYAB	CSNK2A1	CSNK2A2	CYCS	DNAJB1	DNAJB6	FGF2	FOXO3	GABARAP	GABARAPL1	GABARAPL2	GAPDH	GBA	GFP	GRK5	GSN	HDAC6	HMOX1	HSP90	HSPA1A	HSPB1	HSPD1	HSPH1	IGHG1	MAP1LC3B	MAPK1	MAPK3	MAPK8	MAPT	NBR1	NEDD8	NFKBIA	NUB1	PARK2	PARK7	PIN1	PINK1	PLCD1	PSMC6	PSME1	RBX1	SEPT4	SIAH1
	0.290323	0.144444		0.277778		0.272727	0.15812	0.179487	0.25	0.228261	0.22619	0.160494	0.07971	0.084507	0.278351	0.218182	0.121118	0.105556	0.295455	0.016667	0.215385	0.2	0.12766	0.36	0.217391	0.294118	0.225806		0.004975	0.149485	0.166667	0.267857	0.171875	0.21978	0.086093	0.218182	0.236559	0.423077	0.165354	0.203704	0.263158	0.132432	0.323232	0.13964	0.131034	0.181818	0.25	0.167347	0.125
	0.15942	0.238095	0.297297	0.153333	0.297297	0.180328		0.15	0.111111	0.333333	0.333333	0.07438	0.04386	0.067961	0.192308	0.324324	0.238095	0.129412	0.235294	0.103627		0.111111	0.167464	0.327068	0.230769	0.157895	0.388462	0.10084	0.006849		0.136364	0.214815	0.171875	0.132075	0.078947	0.245614	0.214286	0.714286	0.03125	0.470588	0.069767	0.281553	0.336449	0.120879	0.214286	0.108333		0.187898	0.110368
	0.211268	0.077491	0.193548	0.2	0.171053	0.34	0.113821	0.266667	0.266667	0.190476		0.067797	-0.00906	0.007092	0.192982	0.109375	0.201258	0.097222	0.211538	0.011976	0.116788	0.188406	0.178808	0.252294	0.28866		0.285714	0.16	0	0.100295	0.071429	0.181818	0.171642	0	0.136364	0.421053	0.454545	0.571429		0.24	0.375	0.26087	0.313559	0.157895	0.136364	0.166667	0.285714	0.172185	0.093617
	0.220337	0.153343	0.245422	0.21037	0.234175	0.264352	0.13597	0.198718	0.209259	0.25069	0.279761	0.10089	0.03817	0.0531867	0.221214	0.217294	0.186824	0.11073	0.247429	0.04409	0.166086	0.166506	0.157977	0.313121	0.245607	0.226006	0.299994	0.13042	0.00394133	0.12489	0.12482	0.221497	0.171797	0.117285	0.100468	0.29495	0.301797	0.569597	0.098302	0.304764	0.235975	0.224952	0.324413	0.139471	0.160561	0.152273	0.267857	0.17581	0.109662
A53T	BTRC	CAMK2B	CCNB1	CDK5R1	CHAT	CLU	CRYAB	CSNK2A1	CSNK2A2	CYC5	DNAJB1	DNAJB6	FGF2	FOXO3	GABARAP	GABARAPL1	GABARAPL2	GAPDH	GBA	GFP	GRK5	GSN	HDAC6	HMOX1	HSP90	HSPA1A	HSPB1	HSPD1	HSPH1	IGHG1	MAP1LC3B	MAPK1	MAPK3	MAPK8	MAPT	NBR1	NEDD8	NFKB1A	NUB1	PARK2	PARK7	PIN1	PINK1	PLCD1	PSMC6	PSME1	RBX1	SEPT4	SIAH1
	0.194805	0.053016	0.185596	0.155807	0.096606	0.199405	0.302491	0.12963	0.106101	0.159223	0.1	0.103022	0.050262	0.040248	0.329843	0.292135	0.293506	0.044391	0.109635	0.013233	0.094937	0.290541	0.216359	0.148664	0.106796	0.057007	0.074816	0.187675	0.077586	0.26943	0.246231	0.162602	0.067742	0.155131	0.066401	0.243346	0.14	0.094225	0.088586	0.167331	0.063636	0.103352	0.261851	0.100791	0.072	0.071429	0.131012	0.15261	0.065596
	0.258993	0.106098	0.197318	0.211656	0.078212	0.177515	0.362319	0.206452	0.070381		0.155367	0.129534	0.04674	0.050732	0.365571	0.386364	0.395644	0.07541	0.052104	0.019342	0.105368	0.294776		0.176072	0.111639	0.062622	0.182927	0.195313	0.103261	0.17757	0.299213	0.182879	0.061632	0.178241	0.065737	0.246781	0.17971	0.126126	0.083205	0.292308	0.049356	0.111801	0.21365	0.116667	0.100316	0.051155	0.251701	0.117257
	0.183824	0.107034	0.295302	0.129353	0.125	0.142857	0.351254	0.208955	0.115196	0.194492	0.114379	0.080868	0.072254	0.026423	0.345992	0.312303	0.328889	0.050992	0.01	0.015559	0.107955	0.297297	0.284519	0.158594	0.219858	0.076142	0.296703	0.269231	0.037709	0.311765	0.321429	0.136201	0.082534	0.253112	0.049887	0.158879	0.17	0.059133	0.108108	0.197605	0.106195	0.108247	0.155779	0.15625	0.105105	0.028708	0.239362	0.094595	0.066202
		0.149837	0.265896	0.153374	0.084967	0.232365	0.380435			0.176334	0.119134	0.10989	0.047279	0.054645	0.309735	0.415323	0.275862	0.069948	0.283019	0.002757	0.105485	0.268293	0.27686	0.242119	0.150649	0.058962	0.22807	0.191781	0.058	0.192308	0.266319	0.230303	0.060753	0.193237	0.040541	0.236842	0.148069	0.072386	0.069565	0.004702		0.216374	0.219136	0.071038	0.092486	0.057971	0.215311	0.140056	0.044156
							0.52381			0.166113									0.166667	0.025974			0.224215												0.07265					0.184805		0.151515							0.094142
							0.429348			0.176344									0.189542	0															0.056277							0.10473
										0.217712									0.238596	0.072488															0.058366
																				0.02784
	0.212541	0.103996	0.236028	0.162548	0.0961963	0.188036	0.391609	0.181679	0.097226	0.181703	0.12222	0.105829	0.0541338	0.043012	0.337785	0.351531	0.323475	0.0601852	0.149938	0.0221491	0.103436	0.287727	0.250488	0.181362	0.147235	0.0636832	0.195629	0.211	0.069139	0.237768	0.283298	0.177996	0.0681652	0.19493	0.0585513	0.221462	0.159445	0.0879675	0.087366	0.16935	0.0730623	0.13267	0.212604	0.111187	0.0924768	0.0523158	0.209346	0.12613	0.067524
FIBRILS	BTRC	CAMK2B	CCNB1	CDK5R1	CHAT	CLU	CRYAB	CSNK2A1	CSNK2A2	CYC5	DNAJB1	DNAJB6	FGF2	FOXO3	GABARAP	GABARAPL1	GABARAPL2	GAPDH	GBA	GFP	GRK5	GSN	HDAC6	HMOX1	HSP90	HSPA1A	HSPB1	HSPD1	HSPH1	IGHG1	MAP1LC3B	MAPK1	MAPK3	MAPK8	MAPT	NBR1	NEDD8	NFKB1A	NUB1	PARK2	PARK7	PIN1	PINK1	PLCD1	PSMC6	PSME1	RBX1	SEPT4	SIAH1
	0.295359	0.209559	0.402062	0.410788	0.330409	0.152941	0.162452	0.131007	0.162919	0.484375	0.395582	0.531915	0.341317	0.492537	0.453782	0.432836	0.477419	0.284404	0.124072	0.007143	0.250509	0.140805	0.084967	0.09434	0.189873	0.147583	0.081081	0.186813	0.086538	0.3	0.251599	0.284091	0.320388	0.140845	0.416244	0.155642	0.084286	0.377246	0.328767	0.163158	0.084821	0.25	0.226563	0.138655	0.252212	0.039548	0.137778	0.057789	0.025641
	0.359606	0.168367	0.370536	0.368778	0.292576	0.156757	0.186667	0.140496	0.066007	0.488971	0.431373	0.375887	0.324324	0.125	0.364706	0.38565	0.439216	0.222581	0.37156	0.00666	0.333333	0.057143	0.153061	0.111111	0.170483	0.118785	0.200654	0.160668	0.088737	0.190349	0.278846	0.318396	0.408805	0.270619	0.28	0.225	0.105802	0.289017	0.31	0.154791	0.130081	0.081858	0.245045	0.31016	0.223214	0.086667	0.16036	0.217391	0.040816
	0.358586	0.185185	0.363636	0.331461	0.27003	0.129032	0.170455	0.198333	0.311475	0.456621	0.391509	0.422619	0.349515	0.275591	0.426316	0.408696	0.47205	0.3125	0.251634	0.011321	0.414634	0.071429	0.339623	0.021935	0.237838	0.094293	0.119904	0.158974	0.131092	0.152672	0.279113	0.273585	0.237598	0.121565	0.306452	0.224771	0.067146	0.303627		0.155575	0.116667	0.257075	0.061876	0.282322	0.176259	0.068182	0.167305		0.066467
							0.231111			0.324759		0.330645	0.341506		0.342756	0.338798	0.433476	0.155327	0.336576	0.010273	0.349515	0.099878		0.068536	0.153465		0.083632	0.176166	0.213483	0.245283		0.143182	0.450549	0.150142			0.07619	0.431555		0.140481	0.115825	0.283708	0.167785				0.125335
												0.415094						0.278195		0.010949		0.063298												0.151589
												0.416244						0.190265				0.090278
												0.344086								0.020492
												0.459391								0.017878
	0.33785	0.187704	0.378745	0.370342	0.297672	0.146243	0.187671	0.156612	0.180134	0.438682	0.406155	0.411985	0.339166	0.297709	0.39689	0.391495	0.45554	0.240545	0.27096	0.0121023	0.336998	0.0871385	0.19255	0.0739805	0.187915	0.12022	0.121318	0.170655	0.129963	0.222076	0.269853	0.254813	0.354335	0.166952	0.334232	0.201804	0.083356	0.350361	0.319383	0.153501	0.111849	0.21816	0.175317	0.243712	0.217228	0.064799	0.147695	0.13759	0.044308
G51D	BTRC	CAMK2B	CCNB1	CDK5R1	CHAT	CLU	CRYAB	CSNK2A1	CSNK2A2	CYC5	DNAJB1	DNAJB6	FGF2	FOXO3	GABARAP	GABARAPL1	GABARAPL2	GAPDH	GBA	GFP	GRK5	GSN	HDAC6	HMOX1	HSP90	HSPA1A	HSPB1	HSPD1	HSPH1	IGHG1	MAP1LC3B	MAPK1	MAPK3	MAPK8	MAPT	NBR1	NEDD8	NFKB1A	NUB1	PARK2	PARK7	PIN1	PINK1	PLCD1	PSMC6	PSME1	RBX1	SEPT4	SIAH1
	0.177419	0.057196	0.222222	0.086039	0.081448	0.12529	0.256637	0.094183	0.095785	0.150794	0.1875	0.112392	0.118534	0.041746	0.36	0.3625	0.493333	0.068807	0.082969	0.020134	0.093023	0.255319	0.363636	0.08817	0.111984	0.069767	0.3125	0.125581	0.013717	0.246377	0.28	0.222222	0.054775	0.16129	0.03211	0.149206	0.097561	0.076503	0.109375	0.121622	0.064897	0.134615	0.173228	0.139394	0.119048	0.102041	0.204082	0.067114	0.048476
	0.117871	0.096463	0.243243	0.213483	0.169492	0.263889	0.322034	0.162162	0.071856		0.174312	0.107492	0.118227	0.081395	0.534884	0.358621	0.473684	0.033613	0.111111	0.015817	0.116505	0.252252		0.091544	0.08284	0.086614	0.153846	0.156566	0.035874	0.069832	0.571429	0.269231	0.070694	0.23741	0.041958	0.124352	0.087963	0.207547	0.064579	0.198276	0.090395	0.177419	0.116162	0.096154	0.098131	0.046465	0.294118	0.058129
	0.25	0.274691	0.205128	0.115385	0.114583	0.107692	0.252336	0.214286	0.163934	0.124138	0.217105	0.181818	0.05638	0.093458	0.265306	0.180556	0.263158	0.062606	0	0.00466	0.204819	0.19	0.351351	0.161602	0.169492	0.075758	0.037904	0.079681	0	0.084639	0.307692	0.144578	0.053226	0.139535	0.053864	0.132075	0.158416	0.126437	0.034268	0.074935	0.137931	0.16129	0.164	0.080882	0.060703	0.054545	0.129032	0.019824	0.06129
		0.097087	0.154362	0.1	0.085106	0.266667	0.409639			0.160256	0.058673	0.074074	0.059459	0.027079	0.375	0.410959	0.525253	0.041758	0.165975	0.029685	0.049123	0.459459	0.3	0.164144	0.075082		0.046205	0.288889	0.047038	0.263158	0.448276	0.269896	0.072727	0.310345	0.082143	0.116438	0.126126	0.153846	0.184615			0.22973	0.139881	0.127273	0.087786	0.047859	0.1875	0.051881	0.046296
							0.548387			0.171053									0.104839	0.035156			0.371429												0.05042					0.077626		0.259259							0.114286
							0.372881			0.106061									0.162393	0.023316															0.072581							0.046243
										0.113636									0.137931	0.037904															0.084337
	0.181763	0.131359	0.206239	0.128727	0.112657	0.190885	0.360319	0.156877	0.110525	0.137656	0.159397	0.118944	0.08815	0.0609195	0.383798	0.328159	0.438857	0.051696	0.109317	0.0238103	0.115868	0.289258	0.346604	0.126365	0.109849	0.0773797	0.137614	0.162679	0.0241573	0.166002	0.401849	0.226482	0.0628555	0.212145	0.0596304	0.130518	0.117516	0.141083	0.0982092	0.118115	0.097741	0.168093	0.148318	0.110926	0.091417	0.0627275	0.203683	0.049237	0.067587
	BTRC	CAMK2B	CCNB1	CDK5R1	CHAT	CLU	CRYAB	CSNK2A1	CSNK2A2	CYCS	DNAJB1	DNAJB6	FGF2	FOXO3	GABARAP	GABARAPL1	GABARAPL2	GAPDH	GBA	GFP	GRK5	GSN	HDAC6	HMOX1	HSP90	HSPA1A	HSPB1	HSPD1	HSPH1	IGHG1	MAP1LC3B	MAPK1	MAPK3	MAPK8	MAPT	NBR1	NEDD8	NFKBIA	NUB1	PARK2	PARK7	PIN1	PINK1	PLCD1	PSMC6	PSME1	RBX1	SEPT4	SIAH1
PINK1	0.220337	0.153343	0.245422	0.21037	0.234175	0.264352	0.13597	0.198718	0.209259	0.25069	0.279761	0.10089	0.03817	0.0531867	0.221214	0.217294	0.186824	0.11073	0.247429	0.04409	0.166086	0.166506	0.157977	0.313121	0.245607	0.226006	0.299994	0.13042	0.00394133	0.12489	0.12482	0.221497	0.171797	0.117285	0.100468	0.29495	0.301797	0.569597	0.098302	0.304764	0.235975	0.224952	0.324413	0.139471	0.160561	0.152273	0.267857	0.17581	0.109662
G51D	0.181763	0.131359	0.206239	0.128727	0.112657	0.190885	0.360319	0.156877	0.110525	0.137656	0.159397	0.118944	0.08815	0.0609195	0.383798	0.328159	0.438857	0.051696	0.109317	0.0238103	0.115868	0.289258	0.346604	0.126365	0.109849	0.0773797	0.137614	0.162679	0.0241573	0.166002	0.401849	0.226482	0.0628555	0.212145	0.0596304	0.130518	0.117516	0.141083	0.0982092	0.118115	0.097741	0.168093	0.148318	0.110926	0.091417	0.0627275	0.203683	0.049237	0.067587
A53T	0.212541	0.103996	0.236028	0.162548	0.0961963	0.188036	0.391609	0.181679	0.097226	0.181703	0.12222	0.105829	0.0541338	0.043012	0.337785	0.351531	0.323475	0.0601852	0.149938	0.0221491	0.103436	0.287727	0.250488	0.181362	0.147235	0.0636832	0.195629	0.211	0.069139	0.237768	0.283298	0.177996	0.0681652	0.19493	0.0585513	0.221462	0.159445	0.0879675	0.087366	0.16935	0.0730623	0.13267	0.212604	0.111187	0.0924768	0.0523158	0.209346	0.12613	0.067524
FIBRILS	0.33785	0.187704	0.378745	0.370342	0.297672	0.146243	0.187671	0.156612	0.180134	0.438682	0.406155	0.411985	0.339166	0.297709	0.39689	0.391495	0.45554	0.240545	0.27096	0.0121023	0.336998	0.0871385	0.19255	0.0739805	0.187915	0.12022	0.121318	0.170655	0.129963	0.222076	0.269853	0.254813	0.354335	0.166952	0.334232	0.201804	0.083356	0.350361	0.319383	0.153501	0.111849	0.21816	0.175317	0.243712	0.217228	0.064799	0.147695	0.13759	0.044308
[truncated: 17 more columns]

## Sheet: FIG7 - GLOBAL INTERACTOME
	AVERAGE BINDING INDEXES
		MONOMER	A30P	G51D	A53T	FIBRILS
	HSPH1	0.276547	0.140623	0.034152	0.143721	0.257915
	HSP90	0.227543	0.112502	0.233731	0.351096	0.390005
	HSPA1A	0.295256	0.069299	0.404182	0.129234	0.235709
	HSPD1	0.195711	0.22127	0.356774	0.520414	0.350665
	DNAJB6	0.228479	0.189557	0.254913	0.241145	0.808421
	DNAJB1	0.108349	0.140068	0.349131	0.28467	0.887436
	HSPB1	0.273566	0.249413	0.298395	0.479599	0.238211
	CLU	0.026723	0.192743	0.422464	0.459435	0.295023
	CRYAB	0	0.620335	0.817083	1	0.389449
	TOR1A	0.207561	0.338771	0.377018	0.511296	0.341209
	SOD1	0.043512	0.051115	0.106093	0.056437	0.151753
	PARK7	0.268758	0.131995	0.205531	0.154139	0.216627
	FOXO3	0.282603	0.150516	0.119772	0.074343	0.640258
	HMOX1	0.151364	0.258765	0.272197	0.441716	0.130315
	GABARAP	0.289701	0.78079	0.871765	0.857076	0.866319
	GABARAPL1	0.280262	0.439494	0.742181	0.893577	0.854022
	GABARAPL2	0.366636	1	1	0.819079	1
	MAP1LC3B	0.24167	0.582074	0.913808	0.712392	0.576764
	NBR1	0.139394	0.221116	0.281869	0.548195	0.421662
	GBA	0.35649	0.123797	0.232491	0.358271	0.579289
	HDAC6	0.241433	0.182086	0.78514	0.62527	0.40057
	UBA1	0.143194	0.035625	0.104123	0.111209	0.038064
	PARK2	0.162542	0.207572	0.252981	0.409818	0.311566
	SIAH1	0.169109	0.056804	0.135301	0.139432	0.062684
	PSMC6	0.147475	0.103178	0.190802	0.205691	0.456819
	PSME1	0.798358	0.1929	0.123983	0.099048	0.109388
	BTRC	0.230722	0.251739	0.401221	0.524505	0.73175
	NEDD8	0.239372	0.166867	0.251588	0.383516	0.151685
	NUB1	0.076116	0.084956	0.206621	0.19212	0.711047
	RBX1	0.201869	0.140522	0.452272	0.516023	0.298331
	UCHL1	0.197788	0.049411	0.08025	0.079147	0.058884
	TRAF6	0.411607	0.163969	0.46296	0.487199	0.181662
	MAPT	0.143575	0.084039	0.11677	0.115606	0.723503
	SEPT4	0.153737	0.050417	0.092563	0.295051	0.2753
	TUBG1	0.139044	0.110835	0.175166	0.224849	0.188779
	GSN	0.243923	0.341024	0.651579	0.724152	0.160306
	CAMK2B	0.123878	0.127442	0.283829	0.236279	0.389523
	CDK5R1	0.088877	0.101956	0.277697	0.391756	0.80581
	MAPK1	0.869023	0.210139	0.505372	0.432777	0.542486
	MAPK3	0.257391	0.09297	0.124281	0.141135	0.769324
	MAPK8	0.199407	0.25777	0.471981	0.477743	0.342224
	GRK5	1	0.1395	0.247748	0.234792	0.729808
	CSNK2A1	0.097605	0.142994	0.34326	0.442556	0.318657
	CSNK2A2	0.188325	0.185403	0.235306	0.218302	0.372269
	NFKB1A	0.211489	0.178429	0.306476	0.193717	0.760266
	PLCD1	0.189385	0.124809	0.236238	0.255372	0.517184
	TGM2	0.206891	0.08763	0.332678	0.360121	0.118148
	CYC5	0.095159	0.17516	0.298494	0.44262	0.961574
	PINK1	0.207091	0.210234	0.323325	0.524673	0.361291
	SOD2	0.20552	0.168932	0.348025	0.39979	0.727321
	SLC18A2	0.127493	0.129117	0.149834	0.25101	0.156934
	SYT11	0.153902	0.108419	0.199436	0.311572	0.492353
	SYP	0.196551	0.097154	0.169739	0.34367	0.172474
	CHAT	0.011272	0.094411	0.240271	0.215568	0.640172
	SNCAIP	0.083008	0.149002	0.457299	0.556631	0.48093
	YWHAG	0.212581	0.064007	0.099317	0.070656	0.063939
	YWHAH	0.209067	0.096725	0.163225	0.133577	0.060261
	PIN1	0.230624	0.12473	0.369382	0.312419	0.458943
	SNCA	0.483183	0.738303	0.738166	0.513643	0.342106
	GAPDH	0.349393	0.085222	0.098291	0.119944	0.509965
	CCNB1	0.178271	0.317888	0.458226	0.586873	0.824961
	IGHG1	0.204918	0.241988	0.364512	0.591494	0.467867
	FGF2	0.340042	0.060583	0.183193	0.103877	0.734749
	TPM1	0.210975	0.050388	0.162956	0.159951	0.076316
	VPS26B	0.170483	0.765609	0.86358	0.82107	0.360254
	GFP	0.067428	0.029391	0.067409	0.016749	0
